# Supplementary material for: Functional Characterization of KNOX and BELL Genes in Temperature-Responsive Floral Morphogenesis of Passion Fruit (Passiflora edulis)
Source: Plants (Basel). 2025 May 12;14(10):1440. doi: 10.3390/plants14101440 (PMC12114980; doi:10.3390/plants14101440)
Supplement: Supplementary file 1 [file plants-14-01440-s001.zip]

Archive with 1 entries (1 files):
- plants-3602604-supplementary.pdf
